# Supplementary material for: FAM21 is critical for TLR2/CLEC4E-mediated dendritic cell function against Candida albicans
Source: Life Sci Alliance. 2023 Jan 30;6(4):e202201414. doi: 10.26508/lsa.202201414 (PMC9888482; doi:10.26508/lsa.202201414)
Supplement: Supplementary file 2 [file LSA-2022-01414_SdataF2.xlsx]

## Sheet: Figure 2B
	Time (minutes)			WT							cKO
	0	0.76	1.15	0.64	0.52	0.6			1.54	0.96	0.54	0.56	0.69
	45	35.2	26.9	29.4	50.1	28.4			16.3	11.6	17.6	30.2	8.61
	60	37.6	29.7	45.7	60	30.1			22.4	19.9	29	33.9	11.4
	90	41.1	40.5	47.3	57.2	37.4			31.1	24.5	38.3	36.9	15.8

## Sheet: Figure 2D
		Dextran Fluorescein intensity/cell
		WT - 30 minutes		cKO - 30 minutes		WT - 60 minutes		cKO - 60 minutes
		19402.5		2849.91		65005.3		10407.3
		9520.07		1215.53		41451.8		6537.22
		8481.68		1221.99		32300.6		5883.75
		10610		6100.75		83229.4		7387.92

## Sheet: Figure 2E
				WT							cKO
	CD86+	1	1	1	1	1			1.36605	1.44396	1.71187	1.33187	1.27129
	MHC-II+	1	1	1	1	1			1.20622	1.7067	1.46851	1.75854	1.45244

## Sheet: Figure 2G
					WT				cKO
	OT-1 peptide			49.9	45	64.5		72.2	64.1	83.7
	Ovalbumin protein			48	55.3	46.9		39.4	38.3	27.5
