# Supplementary material for: FAM21 is critical for TLR2/CLEC4E-mediated dendritic cell function against Candida albicans
Source: Life Sci Alliance. 2023 Jan 30;6(4):e202201414. doi: 10.26508/lsa.202201414 (PMC9888482; doi:10.26508/lsa.202201414)
Supplement: Supplementary file 3 [file LSA-2022-01414_SdataF3.xlsx]

## Sheet: Figure 3E
		CXCL2	Clec4e	IL-1b	TLR2	TNF-a	MMP13	Adamdec-1
		-2.514	-2.4	-3.09	-1.47	-1.49	3.34	16.27
		-2.219	-4.12	-3.44	-1.26	-2.35	3.82	11.36
		-5.579	-2.76	-3.65	-2.54	-3.01	6.04	7.57
		-2.189	-2.45	-3.23	-1.58	-1.3	4.25	18.69
		-2.313	-4.89	-2.59	-0.28	-5.99	3.49	15.27
		-5.696	-2.33	-3.31	-2.03	-3.51	6.98	11.34
