# Supplementary material for: FAM21 is critical for TLR2/CLEC4E-mediated dendritic cell function against Candida albicans
Source: Life Sci Alliance. 2023 Jan 30;6(4):e202201414. doi: 10.26508/lsa.202201414 (PMC9888482; doi:10.26508/lsa.202201414)
Supplement: Supplementary file 6 [file LSA-2022-01414_SdataF6.xlsx]

## Sheet: Figure 6
	Cell number			Day 1							Day 1									Day 3							Day 3
		WT	WT	WT	WT	WT	WT		cKO	cKO	cKO	cKO	cKO	cKO				WT	WT	WT	WT	WT	WT		cKO	cKO	cKO	cKO	cKO	cKO
Figure 6A	Dendritic cells	270195	178599	138091	275685	248174	170800		44445	183486	88851	55357	143328	22107			Dendritic cells	62966	140633	10489	42865	95007	90351		66189	122185	134546	59256	27405	75674
Figure 6B	Macrophages	4226070	2238108	2097737	999127	2863159	1665198		69460	2045845	634377	294495	1708619	105420			Macrophages	809615	1312619	143066	750746	923513	1634147		509299	1234694	1412189	952134	518302	2195848
Figure 6C	Neutrophils	7301995	3792709	3737146	4169319	8648493	5835326		273219	1649987	2708793	1231299	4190573	314661			Neutrophils	961842	3817269	92489	643413	948905	947420		524636	1069306	2315314	479597	173554	984373
	Cell number			Day 1							Day 1									Day 3							Day 3
		WT	WT	WT	WT	WT	WT		cKO	cKO	cKO	cKO	cKO	cKO				WT	WT	WT	WT	WT	WT		cKO	cKO	cKO	cKO	cKO	cKO
Figure 6G	B Cells	501315	111767	221924	665668	591284	846948		577057	208136	180369	404705	368722	205713			B Cells	185652	295868	1375883	498132	216269	436487		117990	36000	44575	110438	89839	309997
Figure 6D	T Cells	64938	88393	62689	121987	221836	93360		84379	31489	78016	93595	75443	74141			T Cells	147785	55700	766097	65349	136827	44954		13747	23291	20142	23942	11367	39935
Figure 6H	CD4 T Cells	43349	58895	39211	63852	31763	53277		59609	11601	55310	55331	37739	42919			CD4 T Cells	62481	21416	329007	45218	68444	16096		5958	7921	5602	10308	4706	6686
Figure 6I	CD4+IFNg+	6630	4695	4366	3832	7690	14058		13090	3217	6870	4955	6568	2101			CD4+IFNg+	3959	7109	51739	11625	2335	5238		1952	532	656	4199	1392	1094
Figure 6E	CD8 T cells	20229	28069	21253	50796	182439	36191		21447	9944	21192	30648	33675	28119			CD8 T cells	81930	31854	418672	13991	60088	20477		7226	8453	12574	9871	5435	23159
Figure 6F	CD8+IFNg+	5610	2960	1977	4222	33880	3821		1410	585	932	2248	3338	955			CD8+IFNg+	15009	8369	107770	5058	5714	3238		3160	768	834	1963	1657	1945
